# Supplementary material for: Molecular basis for transposase activation by a dedicated AAA+ ATPase
Source: Nature. 2024 Jun 26;630(8018):1003–11. doi: 10.1038/s41586-024-07550-6 (PMC11208146; doi:10.1038/s41586-024-07550-6)
Supplement: Supplementary file 8 — Source Data Fig. 1 [file 41586_2024_7550_MOESM8_ESM.xlsx]

## Sheet: Fig. 1c
	Integration product (%)
	No IstB	WT	K111AWA	E167QWB	R221ARF	R237ASII
exp.1	0.0767391	104.7	61.5	75.6	80.7	97.6
exp.2	0.282306	102.3	66.7	69.2	89.2	100.4
exp.3	0.338838	93.0247	67.1	70.3	47.7	68.9

## Sheet: Fig. 1 d
	Integration product (%)
	ATP	ADP	ATPgS
exp.1	118.3	43.6	19.9
exp.2	98.2	48.7	25.6
exp.3	83.5	74	38.2
