# Supplementary material for: Molecular basis for transposase activation by a dedicated AAA+ ATPase
Source: Nature. 2024 Jun 26;630(8018):1003–11. doi: 10.1038/s41586-024-07550-6 (PMC11208146; doi:10.1038/s41586-024-07550-6)
Supplement: Supplementary file 9 — Source Data Fig. 3 [file 41586_2024_7550_MOESM9_ESM.xlsx]

## Sheet: Fig.3b
	Integration product (%)
	WT	Y35A	R84A
exp.1	118.82	21.58	25.79
exp.2	85.8	16.92	41.54
exp.3	95.38	13.05	31.39
