# Supplementary material for: Molecular basis for transposase activation by a dedicated AAA+ ATPase
Source: Nature. 2024 Jun 26;630(8018):1003–11. doi: 10.1038/s41586-024-07550-6 (PMC11208146; doi:10.1038/s41586-024-07550-6)
Supplement: Supplementary file 10 — Source Data Fig. 4 [file 41586_2024_7550_MOESM10_ESM.xlsx]

## Sheet: Fig. 4c
	ATP/prot/min
IstA:	₋	WT	1-287	Y343A, R345A	₋	WT
IstB:	WT	WT	WT	WT	Y170A	Y170A
exp.1	0.019	0.568	0.017	0.181	0.002	0.049
exp.2	0.023	0.551	0.016	0.246	0.007	0.052
exp.3	0.02	0.515	0.017	0.309	0.001	0.046
exp.4	0.02	0.494	0.02		0.012	0.053
exp.5	0.021	0.522	0.024		0.012	0.062
exp.6	0.022	0.422	0.021		0.01	0.047

## Sheet: Fig. 4d
	Integration product (%)
IstA:	WT	1-287	Y343A, R345A	E209A	Y213A	WT
IstB:	WT	WT	WT	WT	WT	Y170A
exp.1	97.0974	0.134347				148.955
exp.2	68.9104	0.289119		43.6592	42.1765
exp.3	128.559			39.0491	24.5483	80.8874
exp.4	105.433	0.145463		56.108	39.8608	120.031
exp.5	110.728		2.1
exp.6	90.1158		4.34
exp.7	99.156		0.38
