# Supplementary material for: Molecular basis for transposase activation by a dedicated AAA+ ATPase
Source: Nature. 2024 Jun 26;630(8018):1003–11. doi: 10.1038/s41586-024-07550-6 (PMC11208146; doi:10.1038/s41586-024-07550-6)
Supplement: Supplementary file 11 — Source Data Fig. 5 [file 41586_2024_7550_MOESM11_ESM.xlsx]

## Sheet: Fig. 5b
	Integration product (%)
IstA:	WT	K126A	N188A	K190A	Y224A
exp.1	107.744	41.0123	0.12905	0.445985	2.09001
exp.2	84.413	40.7278	0.214273	0.22486	14.7205
exp.3	107.843	36.0458	0.113838	0.234351	5.51948
