# Supplementary material for: Molecular basis for transposase activation by a dedicated AAA+ ATPase
Source: Nature. 2024 Jun 26;630(8018):1003–11. doi: 10.1038/s41586-024-07550-6 (PMC11208146; doi:10.1038/s41586-024-07550-6)
Supplement: Supplementary file 12 — Source Data Extended Data Fig. 7 [file 41586_2024_7550_MOESM12_ESM.xlsx]

## Sheet: Ext.Data Fig7d
		Ct
		Exp. 1	Exp. 2	Exp. 3	Exp. 4	Exp. 5	Exp. 6	Exp. 7	Exp. 8	Exp. 9	Mean
control	wt	32.87	27.89	27.99	31.17	32.58	28.23	24.72	26.99	25.05	28.61
	IstA K126A	23.2	24.41	23.69	22.25	24.74	25.08	22.56	21.63		23.445
	IstA N188A	26.1	24.8	24.54	23.89	24.63	26.17	21.88	22.17		24.2725
	IstA K190A	32.35	25.77	25.55	24.47	17.72	26.16	20.94	22.17		24.3912
	IstA E209A	26.04	24.69	25.14	25.04	29.38	24.79	21.16	21.87		24.7637
	IstA Y213A	31.08	25.53	25.18	26.97	24.84	26.87	23.52	25.52		26.1887
	IstA Y224A	29.03	29.27	28.95	27.18	32.78	27.13	23.92	22.75		27.6262
	IstA (1-287)	26.38	25.97	26.13	24.79	26.09	24.37	21.83	23.39		24.8687
	IstA Y343A, R345A				24.47		25.1			24.52	24.6967
	No IstA	17.61	19.3	20.02			19.25	18.35	17.97		18.75
	No IstB	26.22	23.32	21.97			17.68	17.02	22.55		21.46
	No IstA, No IstB	18.3	14.04	14.7	14.46		13.87	13.02	12.02	14.46	14.3588	DCt										DDCt									RQ										%
												Exp. 1	Exp. 2	Exp. 3	Exp. 4	Exp. 5	Exp. 6	Exp. 7	Exp. 8	Exp. 9	Mean	Exp. 1	Exp. 2	Exp. 3	Exp. 4	Exp. 5	Exp. 6	Exp. 7	Exp. 8	Exp. 9	Exp. 1	Exp. 2	Exp. 3	Exp. 4	Exp. 5	Exp. 6	Exp. 7	Exp. 8	Exp. 9	Mean	Exp. 1	Exp. 2	Exp. 3	Exp. 4	Exp. 5	Exp. 6	Exp. 7	Exp. 8	Exp. 9
is21	wt	18.95	17.79	17.21	18.67	17.35	18.36	16.15	17.63	18.18		-9.66	-10.82	-11.4	-9.94	-11.26	-10.25	-12.46	-10.98	-10.43		-6.13375	-7.29375	-7.87375	-6.41375	-7.73375	-6.72375	-8.93375	-7.45375	-6.90375	70.2171	156.905	234.55	85.2572	212.858	105.694	489.02	175.308	119.739	183.283	38.3107	85.6081	127.971	46.5166	116.136	57.667	266.811	95.6488	65.3301
	IstA K126A	15.98	16.64	15.83	14.51	15.29	16.51	15	15.04			-7.465	-6.805	-7.615	-8.935	-8.155	-6.935	-8.445	-8.405			-3.93875	-3.27875	-4.08875	-5.40875	-4.62875	-3.40875	-4.91875	-4.87875		15.3349	9.70515	17.0152	42.4811	24.7396	10.6203	30.2476	29.4205			21.8393	6.18535	7.2544	49.827	11.6226	10.0481	6.18535	16.7822
	IstA N188A	19.01	17.39	16.34	16.75	16	16.51	15.21	14.78			-5.2625	-6.8825	-7.9325	-7.5225	-8.2725	-7.7625	-9.0625	-9.4925			-1.73625	-3.35625	-4.40625	-3.99625	-4.74625	-4.23625	-5.53625	-5.96625		3.33168	10.2408	21.2038	15.9585	26.8388	18.8468	46.4063	62.5202			4.74483	6.52671	9.04021	18.718	12.6088	17.8315	9.48966	35.663
	IstA K190A	24.64	16.47	17.24	18.26	17.04	16.82	14.69	14.66			0.24875	-7.92125	-7.15125	-6.13125	-7.35125	-7.57125	-9.70125	-9.73125			3.775	-4.395	-3.625	-2.605	-3.825	-4.045	-6.175	-6.205		0.0730486	21.0391	12.3377	6.08392	14.1723	16.5069	72.2537	73.7719			0.104032	13.4088	5.26016	7.13595	6.65808	15.6177	14.7752	42.0813
	IstA E209A	17.5	16.56	16.63	17.22	16.83	16.42	14.94	14.63			-7.26375	-8.20375	-8.13375	-7.54375	-7.93375	-8.34375	-9.82375	-10.1337			-3.7375	-4.6775	-4.6075	-4.0175	-4.4075	-4.8175	-6.2975	-6.6075		13.3383	25.5899	24.3779	16.1953	21.2222	28.1976	78.6568	97.5115			18.9958	16.3091	10.3935	18.9958	9.97009	26.6785	16.0846	55.6229
	IstA Y213A	19.61	16.77	16.32	18.77	17.09	16.8	15.72	15.84			-6.57875	-9.41875	-9.86875	-7.41875	-9.09875	-9.38875	-10.4688	-10.3488			-3.0525	-5.8925	-6.3425	-3.8925	-5.5725	-5.8625	-6.9425	-6.8225		8.29648	59.4045	81.1489	14.8511	47.5871	58.182	122.999	113.182			11.8155	37.8601	34.5977	17.4192	22.3562	55.0475	25.1521	64.5617
	IstA Y224A	18.61	17.86	17.37	16.79	17.17	17.14	15.57				-9.01625	-9.76625	-10.2562	-10.8362	-10.4562	-10.4862	-12.0562				-5.49	-6.24	-6.73	-7.31	-6.93	-6.96	-8.53			44.9422	75.5835	106.153	158.683	121.938	124.5	369.646				64.0047	48.1714	45.2582	186.122	57.2858	117.793	75.5891
	IstA (1-287)	17.58	16.87	17.34	17	16.22	16.83	14.34	16.36			-7.28875	-7.99875	-7.52875	-7.86875	-8.64875	-8.03875	-10.5287	-8.50875			-3.7625	-4.4725	-4.0025	-4.3425	-5.1225	-4.5125	-7.0025	-4.9825		13.5714	22.2002	16.0277	20.2872	34.8358	22.8243	128.222	31.6142			19.3278	14.1488	6.83341	23.7953	16.3657	21.5947	26.2202	18.0335
	IstA Y343A, R345A				17.77		19.07			18.55					-6.92667		-5.62667			-6.14667					-3.40042		-2.10042			-2.62042				10.5591		4.28833			6.14928					12.385		4.05731			9.41263
	No IstA	13.3	13.94	14.55			14.62	13.75	13.39			-5.45	-4.81	-4.2			-4.13	-5	-5.36			-1.92375	-1.28375	-0.67375			-0.60375	-1.47375	-1.83375		3.79408	2.43471	1.59521			1.51966	2.77743	3.56462			5.40336	1.55171	0.680118			1.43779	0.567958	2.03335
	No IstB	18.72	16.43	16.28				12.87	16.43			-2.74	-5.03	-5.18				-8.59	-5.03			0.78625	-1.50375	-1.65375				-5.06375	-1.50375		0.579849	2.83579	3.1465				33.4457	2.83579			0.825795	1.80733	1.34151				6.83934	1.6176
	No IstA, No IstB	13.53	10.88	11.4	10.32		10.77	9.85	9.59	10.32		-0.82875	-3.47875	-2.95875	-4.03875		-3.58875	-4.50875	-4.76875	-4.03875	-3.52625	2.6975	0.0475	0.5675	-0.5125		-0.0625	-0.9825	-1.2425	-0.5125	0.15416	0.967612	0.674785	1.42652		1.04427	1.97589	2.36608	1.42652		0.219548	0.616685	0.287694	1.6732		0.988016	0.40405	1.34967
